# Supplementary material for: Tandem Use of OvMANE1 and Ov-16 ELISA Tests Increases the Sensitivity for the Diagnosis of Human Onchocerciasis
Source: Life (Basel). 2021 Nov 23;11(12):1284. doi: 10.3390/life11121284 (PMC8703281; doi:10.3390/life11121284)
Supplement: Supplementary file 1 [file life-11-01284-s001.zip]

Archive with 1 entries (1 files):
- life-1447445-supplementary.pdf
